# Supplementary material for: Remdesivir Influence on SARS-CoV-2 RNA Viral Load Kinetics in Nasopharyngeal Swab Specimens of COVID-19 Hospitalized Patients: A Real-Life Experience
Source: Microorganisms. 2023 Jan 25;11(2):312. doi: 10.3390/microorganisms11020312 (PMC9959460; doi:10.3390/microorganisms11020312)
Supplement: Supplementary file 1 [file microorganisms-11-00312-s001.zip]

Archive with 2 entries (2 files):
- microorganisms-1960431-supplementary.pdf
- microorganisms-1960431_CtValues_Outcome_TreatmentGroup.xlsx
