# Supplementary material for: Remdesivir Influence on SARS-CoV-2 RNA Viral Load Kinetics in Nasopharyngeal Swab Specimens of COVID-19 Hospitalized Patients: A Real-Life Experience
Source: Microorganisms. 2023 Jan 25;11(2):312. doi: 10.3390/microorganisms11020312 (PMC9959460; doi:10.3390/microorganisms11020312)
Supplement: Supplementary file 1 [file microorganisms-11-00312-s001.zip › microorganisms-1960431_CtValues_Outcome_TreatmentGroup.xlsx]

## Sheet: Foglio1
ID	Outcome Dead=1/Alive=0	Treatment group R=remdesivir; PI= protease inhibitor; NT= no treatment	Steroid treatment 1=yes 0=no	Ct Gene E T0*	Ct Gene N T0*	Ct Gene RdRP T0*	Ct Gene E T7*	Ct Gene N T7*	Ct Gene RdRP T7*	Delta Ct E	Delta Ct N	Delta Ct RdRP
Pt1	0	R	1	27.61	29	28.45	28.49	31.5	29.83	0.88	2.5	1.38
Pt2	0	R	0	26.26	26.62	27.24	45	45	45	18.74	18.38	17.76
Pt3	1	R	1	25.21	21.55	26.97	45	38.36	45	19.79	16.81	18.03
Pt4	0	NT	1	24.4	23.07	25.18	30.68	30.2	31.1	6.28	7.13	5.92
Pt5	0	R	1	32.72	29.27	34.75	45	45	45	12.28	15.73	10.25
Pt6	0	R	1	21.09	18.72	21.72	21.22	19.95	21.82	0.13	1.23	0.1
Pt7	0	R	1	36.82	45	38.11	45	45	45	8.18	0	6.89
Pt8	0	R	1	28.6	28.09	29.65	33.92	32.24	24.06	5.32	4.15	-5.59
Pt9	0	NT	0	15.65	18.57	16.61	24.02	26.44	25.26	8.37	7.87	8.65
Pt10	0	R	1	22.32	21.9	22.56	36.93	34.81	38.24	14.61	12.91	15.68
Pt11	0	NT	0	45	45	38.3	35.54	33.34	36.24	-9.46	-11.66	-2.06
Pt12	0	NT	0	21.37	22.54	23.6	33.4	34.2	33.12	12.03	11.66	9.52
Pt13	0	R	1	28.98	26.48	29.53	35.8	32.94	37.19	6.82	6.46	7.66
Pt14	0	R	1	22.56	19.81	21.81	23.39	24.73	23.85	0.83	4.92	2.04
Pt15	0	NT	1	23.24	24.91	25.5	23.24	24.91	25.5	0	0	0
Pt16	0	R	1	27.12	25.06	27.23	37.86	33.77	35.58	10.74	8.71	8.35
Pt17	0	R	1	22.49	22.13	23.64	30.49	28.89	31.68	8	6.76	8.04
Pt18	0	NT	0	32.03	34.07	33.3	45	45	45	12.97	10.93	11.7
Pt19	0	R	1	26.64	23.85	27.41	34.11	33.07	35.36	7.47	9.22	7.95
Pt20	0	R	1	24.76	23.81	25.67	35.36	35.23	36.02	10.6	11.42	10.35
Pt21	0	R	1	22.12	22.24	22.01	26.39	23.2	27.77	4.27	0.96	5.76
Pt22	0	R	1	19.35	35.94	19.79	32.89	31.29	32.67	13.54	-4.65	12.88
Pt23	1	R	1	20.93	20.34	21.88	31.41	30.77	31.21	10.48	10.43	9.33
Pt24	0	NT	1	35.85	33.2	35.33	45	36.06	37.6	9.15	2.86	2.27
Pt25	0	R	1	34.55	34.27	36.18	45	45	45	10.45	10.73	8.82
Pt26	0	R	1	30.22	29.44	30.38	45	38.19	45	14.78	8.75	14.62
Pt27	0	NT	0	30.72	29.16	30.52	21.25	20.06	21.29	-9.47	-9.1	-9.23
Pt28	0	R	1	26.93	24.89	27.69	37.72	37.12	45	10.79	12.23	17.31
Pt29	1	R	1	24.27	23.61	25.24	30.01	28.01	30.51	5.74	4.4	5.27
Pt30	0	R	1	21.51	21.46	20.84	34.44	33.89	36.56	12.93	12.43	15.72
Pt31	0	R	1	34.71	32.27	35.99	33.19	30.31	33.67	-1.52	-1.96	-2.32
Pt32	0	R	1	26.6	27.3	30.7	35.1	31.83	35.69	8.5	4.53	4.99
Pt33	0	R	1	19.15	16.07	18.84	23.08	22.58	22.83	3.93	6.51	3.99
Pt34	1	R	1	13.25	13.38	14.68	20.44	19.99	21.16	7.19	6.61	6.48
Pt35	0	NT	0	12.54	15.19	14.07	19.98	21.94	20.78	7.44	6.75	6.71
Pt36	0	R	1	22.03	21.5	22.82	33.71	31.68	34.66	11.68	10.18	11.84
Pt37	0	R	1	31.97	30.61	31.78	31.82	26.61	34.69	-0.15	-4	2.91
Pt38	0	R	1	19.18	17.36	19.96	32.17	27.49	33.08	12.99	10.13	13.12
Pt39	0	R	1	31.21	30.72	32.3	45	45	45	13.79	14.28	12.7
Pt40	1	R	1	21.06	20.69	21.5	30.44	23.57	31.68	9.38	2.88	10.18
Pt41	0	R	1	34.01	33.73	33.4	35.26	35	35.84	1.25	1.27	2.44
Pt42	1	NT	1	16.48	15.77	15.99	21.03	20.44	20.94	4.55	4.67	4.95
Pt43	0	NT	0	45	33.99	39.09	45	45	45	0	11.01	5.91
Pt44	0	NT	1	36.77	33.71	45	37.88	36.78	45	1.11	3.07	0
Pt45	0	R	1	24.05	21.93	24.79	37.79	37.09	39.88	13.74	15.16	15.09
Pt46	1	R	0	22.13	21.56	23.06	16.05	12.46	16.7	-6.08	-9.1	-6.36
Pt47	1	R	1	33.81	31.57	33.4	36.62	34.45	35.48	2.81	2.88	2.08
Pt48	0	R	1	36.21	32.78	38.7	45	37.3	45	8.79	4.52	6.3
Pt49	0	R	1	30.08	30.63	31.78	45	36.8	45	14.92	6.17	13.22
Pt50	0	R	1	26.01	23.71	26.99	31.95	30.37	32.37	5.94	6.66	5.38
Pt51	0	R	1	27.61	25.05	28.35	33.32	32.82	33.96	5.71	7.77	5.61
Pt52	1	R	1	33.38	30.83	35.01	45	45	38.17	11.62	14.17	3.16
Pt53	0	R	1	21.27	20.14	22.58	30.4	28.49	30.28	9.13	8.35	7.7
Pt54	0	NT	0	45	35.75	45	45	45	45	0	9.25	0
Pt55	0	NT	0	17.88	14.33	18	24.68	21.09	25.08	6.8	6.76	7.08
Pt56	0	R	1	31.03	31.38	31.18	35.1	33.67	34.31	4.07	2.29	3.13
Pt57	0	R	1	27.83	26.52	27.96	31.64	29.92	32.08	3.81	3.4	4.12
Pt58	1	R	1	18.36	16.51	18.32	26.26	25.01	27.35	7.9	8.5	9.03
Pt59	0	R	1	35.43	35.43	36.71	45	45	45	9.57	9.57	8.29
Pt60	0	NT	1	45	38.4	45	45	45	45	0	6.6	0
Pt61	0	R	1	23.1	20.19	24.3	29.26	26.31	30.17	6.16	6.12	5.87
Pt62	0	NT	1	45	34.01	38.63	45	45	45	0	10.99	6.37
Pt63	0	R	1	26.9	25.49	27.68	38.13	37.2	45	11.23	11.71	17.32
Pt64	0	R	1	29.37	27.29	30.35	34.05	31.84	35.15	4.68	4.55	4.8
Pt65	0	R	1	30.78	29.95	32.2	37.75	45	45	6.97	15.05	12.8
Pt66	0	R	1	20.43	15.87	20.45	35.82	33.32	37.91	15.39	17.45	17.46
Pt67	0	R	1	45	33.32	34.81	45	34.55	45	0	1.23	10.19
Pt68	0	R	1	29.92	32.21	31	45	36.71	39.38	15.08	4.5	8.38
Pt69	0	NT	0	24.11	22.09	26.75	27.71	27.01	28.48	3.6	4.92	1.73
Pt70	0	R	1	26	24.81	26.87	28.43	27.64	29.03	2.43	2.83	2.16
Pt71	0	R	1	20.77	19.2	21.38	32.67	32.13	32.13	11.9	12.93	10.75
Pt72	0	R	1	21.02	20.51	21.97	17.47	15.62	19.2	-3.55	-4.89	-2.77
Pt73	0	NT	0	25.79	23.2	26.45	35.91	33.16	36.88	10.12	9.96	10.43
Pt74	1	R	1	17.11	14.76	16.86	29.11	27.76	29.68	12	13	12.82
Pt75	1	NT	1	20.11	22.61	21.64	23.68	25.76	24.93	3.57	3.15	3.29
Pt76	0	R	1	27.48	26.3	28.35	34.73	33.42	35.62	7.25	7.12	7.27
Pt77	0	R	0	23.24	22.1	23.84	38.28	35.54	45	15.04	13.44	21.16
Pt78	0	NT	1	45	29.08	45	30.34	28.19	31.24	-14.66	-0.89	-13.76
Pt79	0	R	1	31.53	30.5	32.46	34	32.96	35.23	2.47	2.46	2.77
Pt80	0	NT	0	24.41	27.99	27.19	21.84	24.58	23.49	-2.57	-3.41	-3.7
Pt81	0	NT	0	18.57	20.3	20.56	28.04	30.12	29.4	9.47	9.82	8.84
Pt82	0	R	1	37.73	35	36.07	45	37.59	45	7.27	2.59	8.93
Pt83	0	NT	0	13.01	14.62	15.23	31.18	30.6	30.48	18.17	15.98	15.25
Pt84	0	R	1	33.59	32.63	35.2	35.67	31.93	37.15	2.08	-0.7	1.95
Pt85	0	NT	0	36.57	34.64	37.65	32.76	31.48	32.88	-3.81	-3.16	-4.77
Pt86	0	R	1	26.06	23.91	26.1	28.34	27.02	28.49	2.28	3.11	2.39
Pt87	1	R	1	31.42	33.44	31.85	16.92	20	18.25	-14.5	-13.44	-13.6
Pt88	1	R	1	20.67	18.68	21.67	31.11	29.59	31.21	10.44	10.91	9.54
Pt89	0	R	1	19.1	18.71	18.68	29.66	28.2	30.5	10.56	9.49	11.82
Pt90	0	R	1	23.49	21.48	24.06	33.79	33.91	35.01	10.3	12.43	10.95
Pt91	0	R	1	31.88	29.3	32.12	37.08	36.58	38.43	5.2	7.28	6.31
Pt92	0	R	1	29.46	27.48	29.9	45	45	45	15.54	17.52	15.1
Pt93	0	R	1	25.68	25.59	25.82	31.44	29.74	32.87	5.76	4.15	7.05
Pt94	0	NT	0	18.69	15.27	20.13	45	37.07	38.85	26.31	21.8	18.72
Pt95	0	R	1	22.14	18.49	22.04	25.84	23.62	26.35	3.7	5.13	4.31
Pt96	0	R	1	24.26	21.3	24.38	36.73	32.51	36.98	12.47	11.21	12.6
Pt97	0	NT	0	18.84	19.4	20.47	35.35	33.5	36.15	16.51	14.1	15.68
Pt98	0	NT	0	31.15	27.81	31.86	34.81	33.29	35.9	3.66	5.48	4.04
Pt99	0	R	1	20.68	21.19	19.57	37.19	45	45	16.51	23.81	25.43
Pt100	0	NT	1	30.7	29.03	31.01	45	37.8	45	14.3	8.77	13.99
Pt101	0	R	1	32.72	29.47	33.79	34.22	32.92	36.32	1.5	3.45	2.53
Pt102	0	R	1	34.87	34.43	36.37	45	36.34	45	10.13	1.91	8.63
Pt103	1	R	1	24.25	24.04	25.32	26.34	25.5	26.1	2.09	1.46	0.78
Pt104	0	R	1	24.14	21.64	23.31	32.11	30.14	33.12	7.97	8.5	9.81
Pt105	0	NT	1	45	28.94	30.55	45	45	45	0	16.06	14.45
Pt106	0	NT	0	15.54	18.14	17.22	18.95	20.47	20.66	3.41	2.33	3.44
Pt107	1	R	1	24.37	22.35	34.73	31.83	32.22	31.52	7.46	9.87	-3.21
Pt108	0	R	1	18.95	16.73	18.09	27.82	24.47	28.88	8.87	7.74	10.79
Pt109	0	R	1	45	34.84	37.84	45	45	45	0	10.16	7.16
Pt110	0	NT	0	25.01	24.54	26.08	33.4	31.87	34.3	8.39	7.33	8.22
Pt111	0	R	1	29.4	29.9	29.8	17.79	15.63	20.06	-11.61	-14.27	-9.74
Pt112	0	NT	0	20.11	18.36	20.41	18.11	15.52	18.02	-2	-2.84	-2.39
Pt113	0	R	1	21.46	20.2	22.61	29.39	26.62	29.83	7.93	6.42	7.22
Pt114	0	NT	0	18.63	15.34	18.99	22.16	19.09	23.17	3.53	3.75	4.18
Pt115	0	NT	0	24.8	23.49	25.88	45	37.39	45	20.2	13.9	19.12
Pt116	1	R	1	14.13	12.17	15.67	22.77	21	23.74	8.64	8.83	8.07
Pt117	0	R	1	24.69	24.03	24.93	31.66	29.14	32.23	6.97	5.11	7.3
Pt118	0	R	1	22.8	22.07	23.39	31.4	30.11	31.59	8.6	8.04	8.2
Pt119	0	R	1	26.07	25.97	27.25	45	45	45	18.93	19.03	17.75
Pt120	0	NT	0	26.34	28.09	27.85	28.47	30.27	29.61	2.13	2.18	1.76
Pt121	0	NT	0	30.64	28.26	32.81	31.2	30.46	32.12	0.56	2.2	-0.69
Pt122	0	NT	0	18.68	18.6	18.13	24.4	23.42	24.79	5.72	4.82	6.66
Pt123	0	R	1	36.17	33.36	36.22	45	45	45	8.83	11.64	8.78
Pt124	0	NT	0	12.15	14.6	13.61	22.58	20.12	22.43	10.43	5.52	8.82
Pt125	0	R	1	33.19	30.43	33.86	45	45	45	11.81	14.57	11.14
Pt126	0	R	1	20.79	21.03	22.67	29.13	31.19	30.82	8.34	10.16	8.15
Pt127	0	NT	0	15.29	16.12	16.91	27.01	27.72	28	11.72	11.6	11.09
Pt128	0	NT	1	36.4	39.52	37.69	45	45	45	8.6	5.48	7.31
Pt129	0	R	1	29.84	27.08	29.76	28.02	26.04	28.3	-1.82	-1.04	-1.46
Pt130	0	R	1	26.97	24.71	27.21	37.18	34.18	45	10.21	9.47	17.79
Pt131	1	R	1	19.58	18.6	19.23	24.15	23.17	24.85	4.57	4.57	5.62
Pt132	1	R	1	26.45	24.31	26.73	24.25	22.09	24.63	-2.2	-2.22	-2.1
Pt133	0	R	0	13.48	12.44	14.48	26.43	23.74	26.7	12.95	11.3	12.22
Pt134	1	R	1	14.13	12.41	15.29	17.95	15.64	18.79	3.82	3.23	3.5
Pt135	0	NT	0	17.06	18.74	17.93	20.28	21.51	21.81	3.22	2.77	3.88
Pt136	0	R	1	16.9	14.08	17.62	18.24	17.5	18.02	1.34	3.42	0.4
Pt137	0	R	1	30.02	27.82	30.05	34.98	32.82	35.26	4.96	5	5.21
Pt138	0	R	1	29.22	27.88	28.7	32.93	30.47	32.43	3.71	2.59	3.73
Pt139	0	R	1	24.82	22.72	24.79	34.28	33.95	33.68	9.46	11.23	8.89
Pt140	0	R	1	34.03	31.62	34.91	38.01	34.75	45	3.98	3.13	10.09
Pt141	0	R	1	24.86	21.4	25	32.15	31.24	32.02	7.29	9.84	7.02
Pt142	0	R	1	27.05	25.02	27.17	37.18	34.18	36.52	10.13	9.16	9.35
Pt143	1	R	1	17.33	16.47	17.8	25.29	21.86	26.04	7.96	5.39	8.24
Pt144	0	R	1	20.44	20.18	20.28	45	45	45	24.56	24.82	24.72
Pt145	1	R	1	20.21	18.52	19.56	23.92	23.56	24.62	3.71	5.04	5.06
Pt146	0	R	1	29.5	27.52	29.86	34.71	33.43	35.98	5.21	5.91	6.12
Pt147	0	R	1	45	31.94	45	28.5	27.96	28.49	-16.5	-3.98	-16.51
Pt148	0	NT	0	15.22	16.46	18.11	20.31	23.17	21.82	5.09	6.71	3.71
Pt149	1	NT	1	13.84	14.9	14.79	20.05	17.69	20.18	6.21	2.79	5.39
Pt150	0	R	1	31.14	27.05	32.44	35.6	34.03	37.12	4.46	6.98	4.68
Pt151	0	R	1	45	33.35	45	45	32.01	45	0	-1.34	0
Pt152	0	R	1	26.24	24.92	28.31	33.26	31.35	33.04	7.02	6.43	4.73
Pt153	0	R	1	27.38	24.35	28.5	34.14	34.54	37.47	6.76	10.19	8.97
Pt154	0	R	1	26.84	24.77	26.82	23.48	21.03	23.96	-3.36	-3.74	-2.86
Pt155	0	NT	0	22.71	22.02	25.09	34.14	33.88	33.8	11.43	11.86	8.71
Pt156	0	R	1	30.38	30.46	32.75	30.78	29.91	30.65	0.4	-0.55	-2.1
Pt157	0	R	1	30.64	30.55	31.46	25.9	25.18	26.62	-4.74	-5.37	-4.84
Pt158	0	NT	0	20.85	18.1	21.89	31.47	30.41	32.22	10.62	12.31	10.33
Pt159	0	NT	1	27.31	25.66	27.74	34.59	33.26	34.28	7.28	7.6	6.54
Pt160	0	R	1	31.53	29.74	32.62	32.54	31.14	33.65	1.01	1.4	1.03
Pt161	0	R	1	25.12	23.12	25.29	29.3	27.26	30.09	4.18	4.14	4.8
Pt162	0	R	1	24.53	22.97	26.04	35.16	33.9	34.7	10.63	10.93	8.66
Pt163	0	R	1	27.65	25.94	27.79	37.91	37.28	37.85	10.26	11.34	10.06
Pt164	0	NT	0	35	37.64	45	45	45	45	10	7.36	0
Pt165	0	R	1	25.69	22.87	25.54	45	37.03	45	19.31	14.16	19.46
Pt166	1	R	1	26.52	25.53	27.53	34	33.75	35.5	7.48	8.22	7.97
Pt167	0	R	1	27.11	25.99	26.6	36.28	37.67	38.58	9.17	11.68	11.98
Pt168	0	R	1	26.47	24.35	27.07	24.84	24.39	25.48	-1.63	0.04	-1.59
Pt169	0	R	1	23.18	26.51	24.52	45	32.95	45	21.82	6.44	20.48
Pt170	0	R	1	20.93	22.15	22.45	27.61	24.29	29	6.68	2.14	6.55
Pt171	0	NT	0	29.79	31.85	30.79	45	38.7	45	15.21	6.85	14.21
Pt172	0	PI	0	29.3	31.15	30.23	24.41	26.02	24.52	-4.89	-5.13	-5.71
Pt173	0	PI	0	21.72	24.87	22.34	45	34.98	36.17	23.28	10.11	13.83
Pt174	0	NT	0	18.61	19.82	19.66	31.04	30.72	33.66	12.43	10.9	14
Pt175	0	PI	0	20.44	21.94	21.75	29.76	33	30.51	9.32	11.06	8.76
Pt176	0	PI	0	22.53	24.55	23.13	45	38.4	45	22.47	13.85	21.87
Pt177	0	PI	0	23.56	25.04	25.34	45	37.97	45	21.44	12.93	19.66
Pt178	0	PI	0	25.19	27.01	25.94	30.23	32.11	30.69	5.04	5.1	4.75
Pt179	0	PI	0	19.52	22.51	21.68	28.07	31.2	29.77	8.55	8.69	8.09
Pt180	1	PI	0	21.91	23.03	22.62	45	39.46	45	23.09	16.43	22.38
Pt181	0	NT	0	18.65	20.5	18.99	21.46	24.35	23.8	2.81	3.85	4.81
Pt182	0	PI	0	17.39	20.49	18.35	23.33	25.9	24.49	5.94	5.41	6.14
Pt183	0	NT	0	34.09	35.76	35.78	45	45	45	10.91	9.24	9.22
Pt184	0	PI	0	28.46	28.99	29.29	45	37.66	45	16.54	8.67	15.71
Pt185	0	NT	0	16.28	19.71	17.23	24.07	25.4	25.36	7.79	5.69	8.13
Pt186	0	PI	0	19.47	21.99	20.59	45	34.42	45	25.53	12.43	24.41
Pt187	0	PI	1	30.06	34.64	26.03	45	45	45	14.94	10.36	18.97
Pt188	0	NT	0	33.22	35.85	34.2	45	39.64	45	11.78	3.79	10.8
Pt189	0	PI	1	28.11	29.53	28.74	45	45	45	16.89	15.47	16.26
Pt190	0	PI	0	18.85	20.47	19.25	21.78	24.6	22.6	2.93	4.13	3.35
Pt191	0	PI	1	28.28	28.28	29.69	45	45	45	16.72	16.72	15.31
Pt192	1	PI	1	12.34	16.7	15.03	25.12	27.59	26.29	12.78	10.89	11.26
Pt193	0	PI	0	27.84	30.05	28.02	20.1	23.33	21.72	-7.74	-6.72	-6.3
Pt194	0	PI	0	28.96	31.59	30.03	45	35.37	45	16.04	3.78	14.97
Pt195	0	PI	0	29.28	31.95	30.84	32.18	34.6	32.13	2.9	2.65	1.29
Pt196	0	PI	0	16.6	18.2	18.03	45	37.9	45	28.4	19.7	26.97
Pt197	0	PI	0	32.47	36.14	33.56	45	45	45	12.53	8.86	11.44
Pt198	0	PI	0	26.12	28.12	27.14	45	45	45	18.88	16.88	17.86
Pt199	0	NT	0	23.36	25.17	24.64	25.05	27.7	26.27	1.69	2.53	1.63
Pt200	1	NT	1	17.89	21.12	18.96	15.11	18.1	15.92	-2.78	-3.02	-3.04
Pt201	1	PI	0	28.41	30.25	29.32	45	33.43	45	16.59	3.18	15.68
Pt202	1	PI	1	27.44	30.38	29.84	19.89	22.91	21.75	-7.55	-7.47	-8.09
Pt203	0	NT	0	22.05	23.36	23.3	45	38.02	36.5	22.95	14.66	13.2
Pt204	0	PI	1	24.84	25.97	24.63	45	45	45	20.16	19.03	20.37
Pt205	0	PI	0	23.71	26.51	25.2	27.94	29.75	28.7	4.23	3.24	3.5
Pt206	0	PI	0	15.91	18.48	17.41	21.77	24.11	22.33	5.86	5.63	4.92
Pt207	0	PI	0	24.01	26.71	25.59	45	35.88	33.14	20.99	9.17	7.55
Pt208	0	PI	1	18.95	20.09	19.51	24.5	27.85	25.28	5.55	7.76	5.77
Pt209	0	PI	0	26.48	28.83	27.56	45	33.47	32.53	18.52	4.64	4.97
Pt210	0	PI	0	26.35	29.87	27.94	45	45	34.31	18.65	15.13	6.37
Pt211	0	PI	0	31.3	34.08	31.4	45	35.11	35.75	13.7	1.03	4.35
Pt212	0	NT	0	18.96	21.11	20.53	45	39.63	45	26.04	18.52	24.47
Pt213	1	NT	0	29.67	29.18	28.83	26.9	28.07	28.63	-2.77	-1.11	-0.2
Pt214	0	PI	1	22.26	25.62	25.85	29.79	21.81	31.39	7.53	-3.81	5.54
Pt215	0	PI	0	22.32	23.53	22.68	33.22	32.38	31.13	10.9	8.85	8.45
Pt216	0	PI	0	11.86	15.84	13.09	26.38	28.88	27.39	14.52	13.04	14.3
Pt217	0	PI	1	26.31	28.25	27.28	32.28	32.18	30.44	5.97	3.93	3.16
Pt218	0	PI	0	19.18	20.75	21.16	45	35.61	45	25.82	14.86	23.84
Pt219	0	NT	0	14.34	18.65	16.4	22.94	25.62	24.93	8.6	6.97	8.53
Pt220	0	PI	0	23.17	26.2	25.46	33.16	33.65	34.95	9.99	7.45	9.49
Pt221	1	PI	0	14.64	16.79	15.98	13.1	15.62	14.45	-1.54	-1.17	-1.53
Pt222	0	PI	0	26.87	29.85	27.7	45	39.24	45	18.13	9.39	17.3
Pt223	0	PI	0	45	29.78	28.73	30.48	32.75	31.4	-14.52	2.97	2.67
Pt224	0	PI	1	35.99	37.17	37.4	21.5	23.18	22.68	-14.49	-13.99	-14.72
Pt225	1	PI	0	24.28	26.17	25.26	22.85	22.93	23.73	-1.43	-3.24	-1.53
Pt226	1	NT	0	45	35.64	45	45	34.73	35.13	0	-0.91	-9.87
Pt227	0	PI	0	33.08	34.57	32.96	45	45	45	11.92	10.43	12.04
Pt228	0	PI	1	27.46	30.66	28.46	31.94	36.7	32.8	4.48	6.04	4.34
Pt229	0	PI	0	29.53	30.41	28.99	32.64	33.76	32.71	3.11	3.35	3.72
Pt230	0	PI	0	29.88	30.26	30.72	45	36.15	45	15.12	5.89	14.28
Pt231	0	PI	0	45	39.27	37.41	45	45	45	0	5.73	7.59
Pt232	0	PI	1	27.52	29.31	29.33	45	36.01	45	17.48	6.7	15.67
Pt233	0	PI	0	25.22	27.03	26.39	45	33.41	45	19.78	6.38	18.61
Pt234	0	NT	0	45	35.85	45	45	45	45	0	9.15	0
Pt235	0	NT	0	45	38.45	45	45	35.36	45	0	-3.09	0
Pt236	0	PI	0	45	39.96	45	33.73	36	34.98	-11.27	-3.96	-10.02
Pt237	0	PI	1	45	34.67	37.2	24.56	26.62	26.1	-20.44	-8.05	-11.1
Pt238	0	PI	0	45	36.42	37.07	45	39.05	38.48	0	2.63	1.41
Pt239	0	PI	0	45	35.03	33.45	27.69	31.23	29.15	-17.31	-3.8	-4.3
Pt240	0	PI	0	45	39.37	45	28.37	32.2	30.39	-16.63	-7.17	-14.61
Pt241	0	PI	0	33.9	32.77	45	32.19	34.55	33.73	-1.71	1.78	-11.27
Pt242	1	PI	1	45	35.75	45	18.42	21.29	18.3	-26.58	-14.46	-26.7
Pt243	0	PI	0	45	31.9	30.53	45	45	45	0	13.1	14.47
Pt244	0	PI	0	45	39	45	45	38.33	45	0	-0.67	0
Pt245	0	PI	0	45	35.77	34.95	45	34.97	35.53	0	-0.8	0.58
Pt246	0	PI	0	45	37.88	45	45	45	45	0	7.12	0
Pt247	0	PI	0	45	34.57	36.06	45	39.63	45	0	5.06	8.94
Pt248	0	NT	0	45	39.02	45	45	45	45	0	5.98	0
Pt249	0	PI	0	45	45	32.49	34.94	45	32.05	-10.06	0	-0.44
Pt250	0	PI	0	45	34.42	26.01	45	39.03	45	0	4.61	18.99
Pt251	1	PI	1	14.86	18.26	16.73	24.02	26.37	24.94	9.16	8.11	8.21
Pt252	1	PI	1	45	39.08	45	45	45	45	0	5.92	0
Pt253	0	PI	0	33.39	33.39	33.39	45	36.22	36.13	11.61	2.83	2.74
				*Ct=45 was arbitrarily assigned to negative results
